# Supplementary material for: Insight into the Characteristics of Novel Desmin-Immunopositive Perivascular Cells of the Anterior Pituitary Gland Using Transmission and Focused Ion Beam Scanning Electron Microscopy
Source: Int J Mol Sci. 2021 Aug 11;22(16):8630. doi: 10.3390/ijms22168630 (PMC8395444; doi:10.3390/ijms22168630)
Supplement: Supplementary file 1 [file ijms-22-08630-s001.zip]

Archive with 2 entries (2 files):
- 3D reconstruction of novel DIP cell.mp4
- Supplementary Information Jindatip et al 2021.pdf
